# Supplementary material for: DNA Barcode, chemical analysis, and antioxidant activity of Psidium guineense from Ecuador
Source: PLoS One. 2025 Mar 19;20(3):e0319524. doi: 10.1371/journal.pone.0319524 (PMC11922285; doi:10.1371/journal.pone.0319524)
Supplement: S1 Table — (XLSX) [file pone.0319524.s001.xls]

## Sheet: Table Paper P. guinensis
	S1 Table. Blastn analysis for nine different DNA barcodes of Psidium guinensis plants (CIBE-019, CIBE-020, CIBE-021). Results were ranked for the first two with the highest percentage of identity.
					1					2
	Locus	Code	Sequence	Size (bp)	Organism	Query cover (%)	E value	Per. Identity	Accession	Organism	Query cover (%)	E value	Per. Identity	Accession
	psbA-trnH	CIBE-019	TTGGCTCTCCGCCCCTACTATTACGAGTATTTCTATTTATTTTTATTTTCAAAAAATATTATTATTTCAATTAAATTAATTTAATTGAAATAATAATGAAAAATATTTCATGAAAATATTTCATTTCGATTGTTAATTTTTCACATTTTTACCTTACTTATGAGATAGAAGAAGCAGAAAATGCTAACCTTTGTATTTTATTTGAAAAAAAAAACTAGAAGATAATAATCTCACAAAGACTTACAAAGGGTTGAAAAGAATGTATATAAATTAGAAATTCATATCTAAAGTATGATACGCAATCATAAACCAATCCCTAARACTCGAATACCTTTTCTTATGTTGAAGTAAAGAAACACTTATGTAAAGAAAAGAGCACTAAATAAAGGAACAATAACC…	554	Psidium acidum	91%	0.0	98.63%	MK041279.1	Psidium friedrichsthalianum	0.86	0.0	98.54%	GQ982335.1
		CIBE-020	CCCTACTATTACGAGTATTTCTATTTATTTTTATTTTCAAAAAATATTATTATTTCAATTAAATTAATTTAATTGAAATAATAATGAAAAATATTTCATGAAAATATTTCATTTCGATTGTTAATTTTTCACATTTTTACCTTACTTATGAGATAGAAGAAGCAGAAAATGCTAACCTTTGTATTTTATTTGAAAAAAAAAACTAGAAGATAATAATCTCACAAAGACTTACAAAGGGTTGAAAAGAATGTATATAAATTAGAAATTCATATCTAAAGTATGATACGCAATCATAAACCAATCCCTAARACTCGAATACCTTTTCTTATGTTGAAGTAAAGAAACACTTATGTAAAGAAAAGAGCACTAAATAAAGGAACAATAACCAATTTCTTATTC…	543	Psidium acidum	0.91	0.0	98.99%	MK041279.1	Psidium friedrichsthalianum	0.87	0.0	98.54%	GQ982335.1
		CIBE-021	CCCTACTATTACGAGTATTTCTATTTATTTTTATTTTCAAAAAATATTATTATTTCAATTAAATTAATTTAATTGAAATAATAATGAAAAATATTTCATGAAAATATTTCATTTCGATTGTTAATTTTTCACATTTTTACCTTACTTATGAGATAGAAGAAGCAGAAAATGCTAACCTTTGTATTTTATTTGAAAAAAAAAACTAGAAAATAATAATCTCACAAAGACTTACAAAGGGTTGAAAAGAATGTATATAAATTAGAAATTCATATCTAAAGTATGATACGCAATCATAAACCAATCCCTAARACTCGAATACCTTTTCTTATGTTGAAGTAAAGAAACACTTATGTAAAGAAAAGAGCACTAAATAAAGGAACAATAACCAATTTCTTATTC…	540	Psidium acidum	0.91	0.0	98.79%	MK041279.1	Psidium friedrichsthalianum	0.88	0.0	98.33%	GQ982335.1
	psbK-psbI	CIBE-019	TCGATGAGATCTTTATACTGTTCTAGACATGATTTATTCAAAAAAAAAATGGGAACAATGGGATAAAATCGGATAAGTCTTACAGGATGAACCCTCGATTCAAACAATTCTTAGATAGCTGCAAAAAATCTGACTCCCCCTCTTTCCTTTCCTCATTCTGATTCTTTTTCATTTATTGAAAAACCCTTTTCGAGTCATCCAAAAGATCTTTTTTTTAATGAAAGACTCGACTCTTATTCCAAATGAATTTCTGAAAATTCTTTTTGATTTCGAGAAATCATTTTGTTTGTTGGTGTCAAAATAGGATATGGGGTATAAAAATGGAGAATCTATTCTCTTTTTTTTTTGAAAAAAAAAAAAATCTGGGAAATGGGGTAAGGCTTCCCCCAAAAACTAAAAA	400	Laguncularia racemosa	0.95	0.0	97.40%	NC_042719.1	Psidium guajava	0.95	0.0	97.40%	KY635879.1
		CIBE-020	GATCGATGAGATCTTTATACTGTTCTAGACATGATTTATTCAAAAAAAAAATGGGAACAATGGATAAAATCGGATAAGTCTTACAGGATGAACCCTCGATTCAAACAATTCTTAGATAGCTGCAAAAAATCTGACTCCCCCTCTTTCCTTTCCTCATTCTGATTCTTTTTCATTTATTGAAAAACCCTTTTCGAGTCATCCAAAAGATCTTTTTTTTAATGAAAGACTCGACTCTTATTCCAAATGAATTTCTGAAAATTCTTTTTGATTTCGAGAAATCATTTTGTTTGTTGGTGTCAAAATAGGATATGGGGTATAAAAATGGAGAATCTATTCTCTTTTTTTTTTGAAAAAAAAAAAAATCTGGGAAATGGGGTAAGGCT	383	Laguncularia racemosa	0.99	0.0	97.64%	NC_042719.1	Psidium guajava	0.99	0.0	97.64%	KY635879.1
		CIBE-021	TCGATGAGATCTTTATACTGTTCTAGACATGATTTATTCAAAAAAAAAATGGGAACAATGGATAAAATCGGATAAGTCTTACAGGATGAACCCTCGATTCAAACAATTCTTAGATAGCTGCAAAAAATCTGACTCCCCCTCTTTCCTTTCCTCATTCTGATTCTTTTTCATTTATTGAAAAACCCTTTTCGAGTCATCCAAAAGATCTTTTTTTTAATGAAAGACTCGACTCTTATTCCAAATGAATTTCTGAAAATTCTTTTTGATTTCGAGAAATCATTTTGTTTGTTGGTGTCAAAATAGGATATGGGGTATAAAAATGGAGAATCTATTCTCTTTTTTTTTTGAAAAAAAAAAAAATCTGGGAAATGGGGTAAGGCT	381	Laguncularia racemosa	1	0.0	97.64%	NC_042719.1	Psidium guajava	1	0.0	97.64%	KY635879.1
	rpoB	CIBE-019	GTGGAAGTGCATTGTTGGACTGGGTTGGACGCCAGCGGCTCTGATTCAGGGGTTACCGCTATAGCCGAACACGAGGGAAAGATCATTTATACCAATACTGACAAGATTATTTTATTGGGCAATGGAGATACTTTAAGCATTCCATTAGTTATGTATCAACGTTCCAACAAAAATACTTGTATGCATCAAAAACCCCAGGTTCCGCGGGGTAAATGCATTAAAAAAGGACAAATTTTAGCGGATGGTGCCGCTACAGTTGGTGGCGAACTCGCTTTGGGTAAAAATGTATTAGTAGCTTATCTGCCATGGGAAGGTTACAATTTTGAAGATGCAGTACTCATTAGCGAGCGTCTGGTATATGAAGATATTTATACTTCTT	379	Psidium cattleyanum	0.99	0.0	98.95%	MN095413.1	Eugenia selloi	0.99	0.0	98.95%	MN095411.1
		CIBE-020	AGTGCATTGTTGGACTGGGTTGGACGCCAGCGGCTCTGATTCAGGGGTTACCGCTATAGCCGAACACGAGGGAAAGATCATTTATACCAATACTGACAAGATTATTTTATTGGGCAATGGAGATACTTTAAGCATTCCATTAGTTATGTATCAACGTTCCAACAAAAATACTTGTATGCATCAAAAACCCCAGGTTCCGCGGGGTAAATGCATTAAAAAAGGACAAATTTTAGCGGATGGTGCCGCTACAGTTGGTGGCGAACTCGCTTTGGGTAAAAATGTATTAGTAGCTTATCTGCCATGGGAAGGTTACAATTTTGAAGATGCAGTACTCATTAGCGAGCGTCTGGTATATGAAGATATTTATACTTCTTTCCCCAAATACGGAG	389	Rhodomyrtus tomentosa	0.96	0.0	98.68%	NC_071968.1	Rhodamnia argentea	0.96	0.0	98.68%	XM_048273192.1
		CIBE-021	AGTGCATTGTTGGACTGGGTTGGAACGCCAGCGGCTCTGATTCAGGGGTTACCGCTATAGCCGAACACGAGGGAAAGATCATTTATACCAATACTGACAAGATTATTTTATTGGGCAATGGAGATACTTTAAGCATTCCATTAGTTATGTATCAACGTTCCAACAAAAATACTTGTATGCATCAAAAACCCCAGGTTCCGCGGGGTAAATGCATTAAAAAAGGACAAATTTTAGCGGATGGTGCCGCTACAGTTGGTGGCGAACTCGCTTTGGGTAAAAATGTATTAGTAGCTTATCTGCCATGGGAAGGTTACAATTTTGAAGATGCAGTACTCATTAGCGAGCGTCTGGTATATGAAGATATTTATACTTCTTTCCCACATACGGAGGA	391	Psidium cattleyanum	0.99	0.0	98.72%	MN095413.1	Eugenia selloi	0.99	0.0	98.72%	MN095411.1
	rpoC1	CIBE-019	TTGAGTTGGTACGGAAATGGGATCCCCAATAGCTGGAGACAAGAGATTCATATGAGAAAACATAAGTAAACGAGCCTCCGCTTGAGCCTCCAAAGATAAAGGTACATGAACAGCCATTTGATCCCCATCAAAGTCTGCATTGAATCCCTTACGAACTAATGGATGTAAACAAATAGCACGCCCTTCCACTAAAATGGGTTGAAATGCCTGTATGCCTAATCTATGCAGAGTAGGCGCTCTATTCAGCAATACGGGATGTCCCTGCATAACTTCTTGCAGTATTTCCCATACAATGGGCTCCTTTTCCCGAATTTTACTCTTAGCAACTCCTATGTTCGAAGCAAGATGTTGTCTAATTAGCCCACGAATTACAAATGTCTGAAAAAGCTCTATTGCTAT…	483	Psidium cattleyanum	0.98	0.0	99.79%	MN095413.1	Eugenia pyriformis	0.98	0.0	99.79%	MN095410.1
		CIBE-020	TTGAGTTGGTACGGAAATGGGATCCCCAATAGCTGGAGACAAGAGATTCATATGAGAAAACATAAGTAAACGAGCCTCCGCTTGAGCCTCCAAAGATAAAGGTACATGAACAGCCATTTGATCCCCATCAAAGTCTGCATTGAATCCCTTACGAACTAATGGATGTAAACAAATAGCACGCCCTTCCACTAAAATGGGTTGAAATGCCTGTATGCCTAATCTATGCAGAGTAGGCGCTCTATTCAGCAATACGGGATGTCCCTGCATAACTTCTTGCAGTATTTCCCATACAATGGGCTCCTTTTCCCGAATTTTACTCTTAGCAACTCCTATGTTCGAAGCAAGATGTTGTCTAATTAGCCCACGAATTACAAATGTCTGAAAAAGCTCTATTGCTAT…	483	Psidium cattleyanum	0.98	0.0	99.79%	MN095413.1	Eugenia pyriformis	0.98	0.0	99.79%	MN095410.1
		CIBE-021	GAGTTGGTACGGAAATGGGATCCCCAATAGCTGGAGACAAGAGATTCATATGAGAAAACATAAGTAAACGAGCCTCCGCTTGAGCCTCCAAAGATAAAGGTACATGAACAGCCATTTGATCCCCATCAAAGTCTGCATTGAATCCCTTACGAACTAATGGATGTAAACAAATAGCACGCCCTTCCACTAAAATGGGTTGAAATGCCTGTATGCCTAATCTATGCAGAGTAGGCGCTCTATTCAGCAATACGGGATGTCCCTGCATAACTTCTTGCAGTATTTCCCATACAATGGGCTCCTTTTCCCGAATTTTACTCTTAGCAACTCCTATGTTCGAAGCAAGATGTTGTCTAATTAGCCCACGAATTACAAATGTCTGAAAAAGCTCTATTGCTATTT…	481	Psidium cattleyanum	0.98	0.0	99.79%	MN095413.1	Eugenia pyriformis	0.98	0.0	99.79%	MN095410.1
	atpF-atpH	CIBE-019	AGGACTACACTTAGATTTATTGGATTTGTTGCTAAAATATCGGTATTAAATCCGAAACTCCCGGCCGATGGCCAGTGACCCAAGGAAACGAAAGAATCGGTTACATTTTTCATACAATCTCCTCTTATAGATAAAATAAAAAAATCGAATAGAGTTCGTTTTTTTTTGTATCACTTCACGGTTTTTCTATTTATTCTTTATTTCTTTTTCTTTTTTATTTCTTTTCTTTATTCTATCTGTTTTATATATTTAGATATTTCGATATATTGAATTCTTATTTATTTAATTTCCTTGTTTCTAAATAGAAWAAAAAAATATAGTTGATTTATAAATGGATTTTTTTCAATTGGAAATTCCTAATAAGAATAATACTGATTAGAATCAGGGACCAAGTTTCAT…	708	Psidium cattleyanum	1	0.0	99.15%	MN095413.1	Psidium guajava	1	0.0	98.87%	KY635879.1
		CIBE-020	CCCAGGACTACACTTAGATTTATTGGATTTGTTGCTAAAATATCGGTATTAAATCCGAAACTCCCGGCCGATGGCCAGTGACCCAAGGAAACGAAAGAATCGGTTACATTTTTCATACAATCTCCTCTTATAGATAAAATAAAAAAATCGAATAGAGTTCGTTTTTTTTTGTATCACTTCACGGTTTTTCTATTTATTCTTTATTTCTTTTTCTTTTTTATTTCTTTTCTTTATTCTATCTGTTTTATATATTTAGATATTTCGATATATTGAATTCTTATTTATTTAATTTCCTTGTTTCTAAATAGAAAAAAAAAATATAGTTGATTTATAAATGGATTTTTTTCAATTGGAAATTCCTAATAAGAATAATACTGATTAGAATCAGGGACCAAGTTT…	711	Psidium cattleyanum	1	0.0	99.02%	MN095413.1	Psidium guajava	1	0.0	98.73%	KY635879.1
		CIBE-021	TGGACTACCCAGGACTACACTTAGATTTATTGGATTTGTTGCTAAAATATCGGTATTAAATCCGAAACTCCCGGCCGATGGCCAGTGACCCAAGGAAACGAAAGAATCGGTTACATTTTTCATACAATCTCCTCTTATAGATAAAATAAAAAAATCGAATAGAGTTCGTTTTTTTTTGTATCACTTCACGGTTTTTCTATTTATTCTTTATTTCTTTTTCTTTTTTATTTCTTTTCTTTATTCTATCTGTTTTATATATTTAGATATTTCGATATATTGAATTCTTATTTATTTAATTTCCTTGTTTCTAAATAGAAWAAAAAAATATAGTTGATTTATAAATGGATTTTTTTCAATTGGAAATTCCTAATAAGAATAATACTGATTAGAATCAGGGAC…	553	Psidium cattleyanum	0.99	0.0	99.02%	MN095413.1	Psidium guajava	0.99	0.0	99.02%	KY635879.1
	rbcL	CIBE-019	GATGGATCAAGCTGGTGTTAAGATTATAAACTGACTTATTATACTCCTGAGTATGAAACCAAAGATACTGATATCTTGGCAGCATTCCGAGTAACTCCTCAACCTGGAGTTCCTCCTGAGGAAGCAGGGGCTGCGGTAGCTGCTGAATCTTCTACTGGTACATGGACAACTGTGTGGACCGATGGGCTTACCAGCCTTGATCGTTATAAAGGAAGATGCTACGGCATCGAGCCTGTTGCTGGAGAAGAAAATCAATATATATGTTATGTAGCTTACCCTTTAGACCTTTTTGAAGAAGGTTCTGTTACTAATATGTTTACTTCCATTGTGGGTAATGTATTTGGGTTCAAAGCCCTGCGCGCTCTACGTCTGGAGGATCTGCGAATCCCTACTTCCTAT…	553	Psidium guajava	0.96	0.0	100.00%	MN126118.1	Psidium rhombeum	0.98	0.0	99.82%	MT304276.1
		CIBE-020	TGGATCAAGCTGGTGTTAAGATTATAAACTGACTTATTATACTCCTGAGTATGAAACCAAAGATACTGATATCTTGGCAGCATTCCGAGTAACTCCTCAACCTGGAGTTCCTCCTGAGGAAGCAGGGGCTGCGGTAGCTGCTGAATCTTCTACTGGTACATGGACAACTGTGTGGACCGATGGGCTTACCAGCCTTGATCGTTATAAAGGAAGATGCTACGGCATCGAGCCTGTTGCTGGAGAAGAAAATCAATATATATGTTATGTAGCTTACCCTTTAGACCTTTTTGAAGAAGGTTCTGTTACTAATATGTTTACTTCCATTGTGGGTAATGTATTTGGGTTCAAAGCCCTGCGCGCTCTACGTCTGGAGGATCTGCGAATCCCTACTTCCTATAC…	546	Psidium guajava	0.96	0.0	100.00%	MN126118.1	Psidium guajava	0.98	0.0	99.81%	KY807928.1
		CIBE-021	ATGGATCAAGCTGGTGTTAAGATTATAAACTGACTTATTATACTCCTGAGTATGAAACCAAAGATACTGATATCTTGGCAGCATTCCGAGTAACTCCTCAACCTGGAGTTCCTCCTGAGGAAGCAGGGGCTGCGGTAGCTGCTGAATCTTCTACTGGTACATGGACAACTGTGTGGACCGATGGGCTTACCAGCCTTGATCGTTATAAAGGAAGATGCTACGGCATCGAGCCTGTTGCTGGAGAAGAAAATCAATATATATGTTATGTAGCTTACCCTTTAGACCTTTTTGAAGAAGGTTCTGTTACTAATATGTTTACTTCCATTGTGGGTAATGTATTTGGGTTCAAAGCCCTGCGCGCTCTACGTCTGGAGGATCTGCGAATCCCTACTTCCTATA…	550	Psidium guajava	0.96	0.0	100.00%	MN126118.1	Psidium guajava	0.97	0.0	99.81%	KY807928.1
	matK	CIBE-019	CGCTACTGGTGAAAGATGCCTCTTCTTTGCATTTATTACGTTTCTTTCTCCACGAGTATTGGAATAGTCTTATTACTCCAAAGAAACATAGTCCTATTTTTTCAAAAGGGAATCCAAGATTATTCTTGTTCCTATATAATTCTCATATGTGTGAATACGAATCTATCTTTCTTTTTCTCCGTAATCAATCTTCTCATTTACGGTCAACATCTTCTGGAATCTTTTTTGAGCGAATCTATTTCTATGTAAAAATAGAACATTTTGCCAAAGTCTTCTTTGATAATGATTTTCAGTGCATCCTATGGTTCTTCAAAGATCCTTTCATGCATTATGTTAAATATCAAGGAAAATCAATTCTGGCTTCAAAAGATACGCCTCTTTTCATGAATAAATGGAAAT…	799	Psidium guineense	0.96	0.0	100.00%	JQ588514.1	Psidium guineense	0.95	0.0	99.74%	JQ588513.1
		CIBE-020	TCAACCTTCGCTACTGGTGAAAGATGCCTCTTCTTTGCATTATTACGTTTCTTTCTCCACGAGTATTGGAATAGTCTTATTACTCCAAAGAAACATAGTCCTATTTTTCAAAAGGGAATCCAAGATTATTCTTGTTCCTATATAATTCTCATATGTGTGAATACGAATCTATCTTTCTTTTTCTCCGTAATCAATCTTCTCATTTACGGTCAACATCTTCTGGAATCTTTTTTGAGCGAATCTATTTCTATGTAAAAATAGAACATTTTGCCAAAGTCTTCTTTGATAATGATTTTCAGTGCATCCTATGGTTCTTCAAAGATCCTTTCATGCATTATGTTAAATATCAAGGAAAATCAATTCTGGCTTCAAAAGATACGCCTCTTTTCATGAATAAAT…	812	Psidium guineense	0.94	0.0	99.48%	JQ588514.1	Psidium cattleyanum	0.94	0.0	99.35%	KM065132.1
		CIBE-021	CGCTACTGGTGAAAGATGCCTCTTCTTTGCATTTATTACGTTTCTTTCTCCACGAGTATTGGAATAGTCTTATTACTCCAAAGAAACATAGTCCTATTTTTTCAAAAGGGAATCCAAGATTATTCTTGTTCCTATATAATTCTCATATGTGTGAATACGAATCTATCTTTCTTTTTCTCCGTAATCAATCTTCTCATTTACGGTCAACATCTTCTGGAATCTTTTTTGAGCGAATCTATTTCTATGTAAAAATAGAACATTTTGCCAAAGTCTTCTTTGATAATGATTTTCAGTGCATCCTATGGTTCTTCAAAGATCCTTTCATGCATTATGTTAAATATCAAGGAAAATCAATTCTGGCTTCAAAAGATACGCCTCTTTTCATGAATAAATGGAAAT…	809	Psidium guineense	0.95	0.0	100.00%	JQ588514.1	Psidium guineense	0.94	0.0	99.74%	JQ588513.1
	ITS1	CIBE-019	GTGACCTGCGGAGGATCATTGTCGAATCCTGCCAGCASAAGACCAGAGAACTTGTGACGAACTCGATGGGGGCGATGGGTCTTCTTTTCCCATCGTCCCTCGACGCCGGATCCCACGGGCGCCTGGAGCGCTCGAGGCATTCTCGGCGGCACAACGAACCCCGGCGCGGAATGCGCCSAGGAACTTGAACAAGAGAGCGATGCTCCCACCACCCCAGACSTGGTGCGTGCGTGGGATGCCATGCAATCTCCCATTATTCATAACGACTCTCGGCAACGGATATCTCGGCTCTCGCATCGATGAAGAACGTAGCGAACTGCGATACTTGGTGTGAATTGCAGAATCCCGTGAACCATCGAGTCTTTGAACGCAAGTTGCGCCCGAAGCCATTTGGCCGAG…	663	Psidium guajava	0.93	0.0	98.24%	MN295360.1	Psidium guajava	0.91	0.0	98.20%	AB354956.1
		CIBE-020	GTGACCTGCGGAGGATCATTGTCGAATCCTGGCCGCACAACGACCARAGAACTTGTGACGAAMTCGGTGGGGGCGATGGGTCTTYTTTTCCCCTCGTCCCTCGACCCCGGGATCCCACGGGCGCCTGGAGCGCTCGAGGCATTCTCGGCGGCACAACGAACCCCGGCGCGGAATGCGCCGAGGAACTTGAACAAGAGAGCGATGCTCCCACCACCCCAGAGGTGGTGCGTGCGTGGGAYGCCATGCAATCTCCCATTATTCATAACGACTCTCGGCAACGGATATCTCGGCTCTCGCATCGATGAAGAACGTAGCGAACTGCGATACTTGGTGTGAATTGCAGAATCCCGTGAACCATCGAGTCTTTGAACGCAAGTTGCGCCCGAAGCCATTTGGCCG…	669	Psidium guajava	0.93	0.0	96.64%	MN295360.1	Psidium guajava	0.91	0.0	96.57%	AB354956.1
		CIBE-021	ATCAGGTTCCGTAGTGACCTGCGGAGGATCATTGTCGAATCCTGSCAGCACAACGACCAGAGAACTTGTGACGAAATCGGTGGGGGCGATGGGTCTTCTTTTCCCCTCGTCCCTCGACSCGGGATCCCACGGGCGCCTGGAGCGCTCGAGGCATTCTCGGCGGCACAACGAACCCCGGCGCGGAATGCGCCGAGGAACTTGAACAAGAGAGCGATGCTCCCACCACCCCAGAGGTGGTGCGTGCGTGGGATGCCATGCAATCTCCCATTATTCATAACGACTCTCGGCAACGGATATCTCGGCTCTCGCATCGATGAAGAACGTAGCGAACTGCGATACTTGGTGTGAATTGCAGAATCCCGTGAACCATCGAGTCTTTGAACGCAAGTTGCGCCCGAA…	677	Psidium guajava	0.92	0.0	97.12%	MN295360.1	Psidium guajava	0.9	0.0	97.06%	AB354956.1
	ITS2	CIBE-019	ACTCGAGTCTTTGACGCAGTTGCGCCCGAAGCCATTTGGCCAAGGGCACGTTTGCCKGGGTGTCACACGCGGCGTTGCCCCTAACCCCYCCCCTAAATYGGGCGGGTAGGACACGAGAGCGTATGCTGGCCTCCCGCGACGTCTTTGTCACGGTTGGCCCAAAATCGAGCGCTGGAGCGATCAGCACCACGACWTTCGGTGGTTGATGAGACCCCAATGTTCAATGTCGTGCGCGTCGCTCGTGCGGGCGCTCCAAGAATCTACTCCTTACCAACGCGACCCCRGGTCAAGCGGGGCTACCCGCTGAGTTTAAGCATATCAATAAGCGGAGGAAAAGAAACTAACAAGGATTCCCCTAKTAACGGCGAGCGAACCGGGAAGAGCCCASCAWGAGAATCG…	424	Psidium guajava	0.73	3e-144	96.49%	OL536626.1	Cibotium barometz	0.99	0.0	96.45%	MH813258.1
		CIBE-020	CTCGAGTCTTTGACGCAGTTGCGCCCGAAGCCATTTGGCCAAGGGCACKTTGGCYGGGKTGTCMCACCCGGCTTTCCCCCWAWCCCCCCCCCTAAATYGGGCGGGTAGGACACGSGAGCGTATGCTGGCCTCCCGCGACGTCTTTGTCWCGGTTGGCCCAAAATCGAGCGCTGGAGCGATCAGCACCACGACATTCGGTGGTTGATGAGACCCCAATGTTCAATGTCGTGCGCGTCKCTYGTGCGGGCSCTCCAARAATCTACTCCTTACCAACGCGACCCCRGGTCAAGCGGGGCTACCCGCTGAKTTTAWRCATATCAATAAGCGGAGGAAAAGAAACTAACAAGGATTCCCC	355	Cibotium barometz	0.99	3e-144	91.88%	MH813258.1	Psidium guajava	0.99	3e-144	91.88%	MH813242.1
		CIBE-021	CWGTCACTCGAGTCTTTGACGCAGTTGCGCCCGAAGCCATTTGGCCAAGGGCACGTTGGCCGGGGTGTCACACSCGGCTTTSCCCCTAACCCCCCCCCTAAATTGGGCGGGTAGGACACGAGAGCGTATGCTGGCCTCCCGCGACGTCTTTGTCACGGTTGGCCCAAAATCGAGCGCTGGAGCGATCAGCACCACGACTTTCGGTGGTTGATGAGACCCCAATGTTCAATGTCGTGCGCGTCGCTTGTGCGGGCGCTCCAARAATCTACTCCTTACCAACGCGACCCCGGGTCAAGCGGGGCTACCCGCTGAKTTTAAGCATATCAMTAAGCGGAGGAAAAGAAACTAACAAGGATTCCCCCTAGTAACGGCGAGMGAACCGGGGAAGAGMCCASCAYG…	415	Psidium guajava	0.74	5e-132	94.25%	OL536626.1	Psidium guajava	0.7	1e-123	94.22%	MW845350.1
