# Supplementary material for: DNA Barcode, chemical analysis, and antioxidant activity of Psidium guineense from Ecuador
Source: PLoS One. 2025 Mar 19;20(3):e0319524. doi: 10.1371/journal.pone.0319524 (PMC11922285; doi:10.1371/journal.pone.0319524)
Supplement: S2 Table — (XLSX) [file pone.0319524.s003.xlsx]

## Sheet: ABTS
ABTS RADICAL CATION INHIBITION ACTIVITY
	Calibration Curve
	Conc (uM)	ABS 1	ABS 2	ABS 3	ABS 4	% INH 1	% INH 2	% INH 3	% INH 4	Average %INH
	20	0.589	0.614	0.608	0.609	14.1712	10.5282	11.4026	11.2568	11.8397
	40	0.535	0.54	0.541	0.528	22.0401	21.3115	21.1658	23.0601	21.8944
	60	0.456	0.446	0.459	0.448	33.5519	35.0091	33.1148	34.7177	34.0984
	80	0.35	0.384	0.349	0.384	48.9982	44.0437	49.1439	44.0437	46.5574
	100	0.281	0.283	0.291	0.289	59.0528	58.7614	57.5956	57.8871	58.3242
	120	0.199	0.204	0.227	0.212	71.0018	70.2732	66.9217	69.1075	69.326
	140	0.107	0.125	0.137	0.122	84.408	81.7851	80.0364	82.2222	82.1129
	160	0.019	0.007	0.028	0.008	97.2313	98.98	95.9199	98.8342	97.7413
	180	0.003	0.004	0.005	0.002	99.5628	99.4171	99.2714	99.7086	99.49
	200	0.002	0	0.001	0.002	99.7086	100	99.8543	99.7086	99.8179
	Control	0.688	0.688	0.689	0.68	0.68625
Samples	Replicates	ABS 1	ABS 2	ABS 3	ABS 4	% INH 1	% INH 2	% INH 3	% INH 4	(umol Trolox/L) 1	(umol Trolox/L) 2	(umol Trolox/L) 3	(umol Trolox/L) 4	g	L	FD	umol-ug-mg	(mg Trolox/g) 1	(mg Trolox/g) 2	(mg Trolox/g) 3	(mg Trolox/g) 4	(mg Trolox/g)	(mg Trolox/g) average	SD
Psidium guineense	EAPN1	0.025	0.026	0.028	0.03	96.3663	96.2209	95.9302	95.6395	166.172	165.922	165.422	164.921	5	0.15	1	0.25	1.24629	1.24442	1.24066	1.23691	1.24207	1.24629	0.0120639
	EAPN2	0.017	0.018	0.018	0.018	97.5291	97.3837	97.3837	97.3837	168.175	167.924	167.924	167.924	5	0.15	1	0.25	1.26131	1.25943	1.25943	1.25943	1.2599
	EAPN3	0.029	0.031	0.03	0.03	95.7849	95.4942	95.6395	95.6395	165.171	164.671	164.921	164.921	5	0.15	1	0.25	1.23879	1.23503	1.23691	1.23691	1.23691

## Sheet: DPPH
DPPH RADICAL SCAVENGING ACTIVITY
	Calibration Curve
	Conc (uM)	ABS 1	ABS 2	ABS 3	ABS 4	% INH 1	% INH 2	% INH 3	% INH 4	Average %INH
	60	0.456	0.446	0.459	0.448	9.34394	11.332	8.74751	10.9344	10.0895
	80	0.35	0.384	0.349	0.384	30.4175	23.6581	30.6163	23.6581	27.0875
	100	0.281	0.283	0.291	0.289	44.1352	43.7376	42.1471	42.5447	43.1412
	120	0.199	0.204	0.227	0.212	60.4374	59.4433	54.8708	57.8529	58.1511
	140	0.107	0.125	0.137	0.122	78.7276	75.1491	72.7634	75.7455	75.5964
	160	0.019	0.007	0.028	0.008	96.2227	98.6083	94.4334	98.4095	96.9185
	180	0.003	0.004	0.005	0.002	99.4036	99.2048	99.006	99.6024	99.3042
	200	0.002	0	0.001	0.002	99.6024	100	99.8012	99.6024	99.7515
	Control	0.497	0.504	0.507	0.504	0.503
Samples	Replicates	ABS 1	ABS 2	ABS 3	ABS 4	% INH 1	% INH 2	% INH 3	% INH 4	(umol Trolox/L) 1	(umol Trolox/L) 2	(umol Trolox/L) 3	(umol Trolox/L) 4	g	L	FD	umol-ug-mg	(mg Trolox/g) 1	(mg Trolox/g) 2	(mg Trolox/g) 3	(mg Trolox/g) 4	(mg Trolox/g)	(mg Trolox/g) average	SD
Psidium Guineense	EAPN1	0.383	0.394	0.403	0.402	23.8569	21.67	19.8807	20.0795	75.7403	72.9555	70.6771	70.9302	5	0.15	1	0.25	0.568052	0.547166	0.530078	0.531977	0.544318	0.571059	0.0410872
	EAPN2	0.39	0.392	0.393	0.394	22.4652	22.0676	21.8688	21.67	73.9682	73.4619	73.2087	72.9555	5	0.15	1	0.25	0.554761	0.550964	0.549065	0.547166	0.550489
	EAPN3	0.358	0.365	0.36	0.343	28.827	27.4354	28.4294	31.8091	82.0693	80.2972	81.563	85.8667	5	0.15	1	0.25	0.61552	0.602229	0.611722	0.644	0.618368

## Sheet: FRAP
FERRIC REDUCING ANTIOXIDANT POWER (FRAP)
	Calibration Curve
	Conc (uM)	ABS 1	ABS 2	ABS 3	ABS 4	Average
	50	0.191	0.199	0.18	0.196	0.19
	100	0.333	0.324	0.338	0.317	0.331667
	200	0.599	0.578	0.572	0.579	0.583
	300	0.879	0.795	0.86	0.911	0.844667
	400	1.249	1.209	1.064	1.156	1.174
	500	1.365	1.365	1.386	1.489	1.372
	600	1.615	1.673	1.566	1.531	1.618
	700	1.92	2.058	1.982	2.007	1.98667
	900	2.42	2.215	2.176	2.2	2.27033
	1000	2.457	2.475	2.336	2.453	2.42267
Samples	Replicates	ABS 1	ABS 2	ABS 3	ABS 4	Promedio	(umol Trolox/L) 1	(umol Trolox/L) 2	(umol Trolox/L) 3	(umol Trolox/L) 4	g	L	FD	umol-ug-mg	(mg Trolox/g)1	(mg Trolox/g)2	(mg Trolox/g)3	(mg Trolox/g)4	(mg Trolox/g)	(mg Trolox/g) average	SD
Psidium guineense	EAPN1	0.81	0.805	0.811	0.785	0.80275	284.417	282.333	284.833	274	5	0.15	50	0.25	106.656	105.875	106.812	102.75	105.523	105.523	4.84375
	EAPN2	0.812	0.812	0.872	0.839	0.83375	285.25	285.25	310.25	296.5	5	0.15	50	0.25	106.969	106.969	116.344	111.188	110.367
	EAPN3	0.769	0.746	0.787	0.785	0.77175	267.333	257.75	274.833	274	5	0.15	50	0.25	100.25	96.6563	103.062	102.75	100.68

## Sheet: TPC
TOTAL PHENOLIC CONTENT (TPC)
	Calibration Curve
	Conc (mg/L)	ABS 1	ABS 2	ABS 3	ABS 4	ABS prom
	10	0.06	0.064	0.065	0.066	0.06375
	20	0.097	0.103	0.125	0.106	0.10775
	40	0.234	0.225	0.229	0.234	0.2305
	60	0.363	0.335	0.365	0.356	0.35475
	80	0.468	0.485	0.472	0.447	0.468
	100	0.597	0.599	0.569	0.571	0.584
	125	0.697	0.754	0.745	0.753	0.73725
	150	0.848	0.845	0.848	0.916	0.86425
	175	1.022	1.053	1.065	1.047	1.04675
	200	1.131	1.206	1.149	1.137	1.15575
	250	2.537	2.562	2.621	2.556	2.569
Samples	Replicates	ABS 1	ABS 2	ABS 3	ABS 4	ABS prom	(mg AG /L) 1	(mg AG /L) 2	(mg AG /L) 3	(mg AG /L) 4	g	L	FD	(mg AG /g) 1	(mg AG /g) 2	(mg AG /g) 3	(mg AG /g) 4	(mg AG /g)	(mg AG /g) prom	SD
Psidium guineense	EAPN1	0.206	0.216	0.218	0.213	0.21325	35.0169	36.7119	37.0508	36.2034	5	0.15	50	52.5254	55.0678	55.5763	54.3051	54.3686	54.3475	0.350057
	EAPN2	0.212	0.209	0.213	0.213	0.21175	36.0339	35.5254	36.2034	36.2034	5	0.15	50	54.0508	53.2881	54.3051	54.3051	53.9873
	EAPN3	0.218	0.207	0.221	0.212	0.2145	37.0508	35.1864	37.5593	36.0339	5	0.15	50	55.5763	52.7797	56.339	54.0508	54.6864

## Sheet: TFC
TOTAL FLAVONOID CONTENT (TFC)
	Calibration Curve
	Conc (mg/L)	ABS 1	ABS 2	ABS 3	ABS 4	ABS
	10	0.041	0.044	0.043	0.04	0.042
	20	0.083	0.074	0.084	0.084	0.08125
	30	0.125	0.122	0.131	0.108	0.1215
	40	0.154	0.164	0.156	0.158	0.158
	50	0.211	0.191	0.194	0.204	0.2
	70	0.328	0.339	0.337	0.338	0.3355
	80	0.394	0.408	0.412	0.387	0.40025
	90	0.405	0.457	0.468	0.416	0.4365
	100	0.475	0.465	0.502	0.472	0.4785
Samples	Replicates	ABS 1	ABS 2	ABS 3	ABS 4	ABS prom	(mg Q/L) 1	(mg Q/L) 2	(mg Q/L) 3	(mg Q /L) 4	g	L	FD	(mg Q /g) 1	(mg Q /g) 2	(mg Q /g) 3	(mg Q /g) 4	(mg Q /g)	(mg Q /g) prom	SD
Psidium guineense	EAPN1	0.083	0.087	0.079	0.077	0.0815	21.6667	22.451	20.8824	20.4902	5	0.15	10	6.5	6.73529	6.26471	6.14706	6.41176	6.42647	0.272357
	EAPN2	0.073	0.079	0.079	0.078	0.07725	19.7059	20.8824	20.8824	20.6863	5	0.15	10	5.91176	6.26471	6.26471	6.20588	6.16176
	EAPN3	0.084	0.088	0.088	0.086	0.0865	21.8627	22.6471	22.6471	22.2549	5	0.15	10	6.55882	6.79412	6.79412	6.67647	6.70588
